# Supplementary material for: Differential immunogenicity in people living with HIV with varying CD4 levels after bivalent mRNA COVID-19 booster vaccination
Source: PLoS One. 2025 Apr 29;20(4):e0317940. doi: 10.1371/journal.pone.0317940 (PMC12040274; doi:10.1371/journal.pone.0317940)
Supplement: S1 Data — (XLSX) [file pone.0317940.s001.xlsx]

## Sheet: sVNT 1-320 compare
BMI	year since diagnosed HIV	Latest CD4 cell count	CD4 percent	Lowest CD4 cell count that was documented	current ARV	Previous ARV	History of virologic failure	History of opportunistic infections	total covid vaccination (N)	mRNA	D1	D2	D3	Duration from previous dose (Days)	Previous covid infection	The second booster dose	1stRBD	2ndRBD	Dilution	SARS-CoV-1 (12) first visit	SARS-CoV-1 (12) follow up	XBB 1.5 (14) first visit	XBB 1.5 (14) follow up	Beta (15) first visit	Beta (15) follow up	XBB (18) first visit	XBB (18) follow up	Omicron BA.2 (19) first visit	Omicron BA.2 (19) follow up	Alpha (26) first visit	Alpha (26) follow up	Delta (27) first visit	Delta (27) follow up	Gamma (28) first visit	Gamma (28) follow up	BA.5 (33) first visit	BA.5 (33) follow up	SARS-CoV-2 (34) first visit	SARS-CoV-2 (34) follow up	XBB 1.16 (36) first visit	XBB 1.16 (36) follow up	Delta Plus (56) first visit	Delta Plus (56) follow up	Omicron BA.1 (64) first visit	Omicron BA.1 (64) follow up	Lambda (66) first visit	Lambda (66) follow up	Mu (76) first visit	Mu (76) follow up
22.1	10	47	0.07	3(2%)	DTG/FTC/TAF	N	Y	Y	3	3	P	P	P	122	Y	Pfizer(b)	25.8	3209.8	PJH24092(1:320)	-21.1492	-27.9166	-57.2724	-16.8703	-31.9107	-14.8883	-43.192	14.4684	-39.5889	-21.3584	-7.47556	3.91029	-35.0087	-24.1768	-25.0249	7.07111	-58.0674	-13.8384	-26.6799	-3.16169	-61.5238	-21.8413	-39.2055	-14.4214	-51.1581	-18.7311	-36.4486	-22.3131	-27.2202	-11.3455
14.85	21	83	0.17	6(1%)	DTG/FTC/TAF + DRV/r	AZT/3TC/LPV/r	Y	Y	4	2	SV/Az	M	M	734	Y	Pfizer(b)	5.6	8.4	PJH24065(1:320)	10.8298	9.7401	3.51258	-6.42491	17.3153	7.99007	5.87079	-3.04709	9.69862	-1.60858	24.723	16.3887	10.6428	5.026	8.84987	-2.6076	-0.490998	-18.819	7.54179	6.70533	4.60405	-14.2857	6.75701	2.9361	5.92217	-6.0423	13.5258	9.40421	11.2285	-1.24334
22.97	2	94	0.07	25(3%)	DTG/3TC/TDF	N	N	Y	3	1	Az	Az	P	406	N	Pfizer(b)	12458.1	46421.9	PJH24056(1:320)	13.209	18.708	87.2796	92.8557	50.2538	76.2283	95.4557	96.8251	77.5663	87.8463	49.5845	71.5929	38.2508	70.7106	71.051	90.288	90.0709	93.0212	69.2621	89.4257	86.6483	92.4444	47.6045	74.1796	80.8799	88.6203	39.7454	72.0794	52.1797	75.9103
25.04	28	100	0.08	N/A	DTG/3TC/TDF	AZT, ddI/ TDF,3TC, LPV/r	Y	N	3	2	Az	P	P	672	N	Pfizer(b)	2530.5	4667.2	PJH24040(1:320)	3.40693	4.50884	39.4334	64.6728	33.5589	48.0397	57.1358	74.8562	34.2851	48.5255	36.5651	46.521	12.3288	23.2236	41.4066	58.2252	43.6989	57.9779	38.8504	59.5417	39.9632	61.0794	17.5415	28.0656	43.9086	58.006	19.0722	25.5841	24.2404	33.3925
16.55	1	101	0.06	82(8%)	DTG/3TC/TDF	N	N	Y	3	3	P	P	P	667	N	Pfizer(b)	911.9	127765	PJH24031(1:320)	8.92653	45.6116	0.549292	81.4742	7.38861	97.0223	8.37632	91.775	8.4523	86.059	18.0055	98.2749	10.9589	98.0936	12.4576	97.8048	5.94654	94.2141	21.647	99.2927	2.57827	79.873	10.9563	99.2228	8.29103	89.426	24.2405	98.9486	15.0594	95.0044
21.2	23	104	0.17	N/A	LPV/r+ 3TC	TDF/3TC/EFV	N	Y	3	1	Az	Az	P	698	Y	Pfizer(b)	4001.6	67677.4	PJH24022(1:320)	10.5919	40.0457	17.4617	87.7132	38.9735	96.5031	29.1575	95.9224	5.50646	88.6698	46.8144	97.5069	25.8166	94.5205	44.2754	97.3051	27.4414	94.9809	55.4015	98.4509	18.232	87.6611	36.4383	97.1369	18.7817	89.5093	37.0352	98.1092	35.0066	95.3765
25.87	1	112	0.04	110(3%)	DTG/FTC/TAF	N	N	Y	3	1	SV	SV	P	783	N	Pfizer(b)	2118.3	109601	PJH24062(1:320)	8.92653	39.1763	8.21047	83.7406	10.3779	86.9975	16.9737	89.3032	6.41287	66.3986	22.1607	94.1346	7.16544	89.7747	19.847	94.5121	9.76541	89.323	28.4957	97.4537	6.07735	82.2222	7.42508	90.3282	12.3519	85.1964	17.1814	95.3271	17.3052	89.2318
18.5	9	115	0.05	7(1%)	DTG/3TC/TDF	LPV/r+TDF+ZDV , 3TC,d4T,NVP	Y	Y	3	1	SP	SP	P	1070	N	Pfizer(b)	10791.5	22850.1	PJH24051(1:320)	19.6802	25.766	80.6302	89.6531	55.4428	95.2357	90.6657	93.1387	61.3642	89.6336	55.5402	94.0196	58.6934	82.3224	76.6148	93.1484	87.7796	94.751	68.6914	95.1195	77.256	86.9206	62.5883	87.9102	74.9577	81.9235	65.3347	84.1121	56.6711	85.3464
23.26	2	139	0.09	64(6%)	DTG/3TC/TDF	N	N	N	3	1	Az	Az	P	708	Y	Pfizer(b)	167.4	8845.6	PJH23065(1:320)	3.69242	10.4492	22.9546	92.0497	-1.86125	61.0265	33.3825	97.4453	11.5114	82.0983	8.72576	61.0803	3.47734	58.0611	1.41702	71.7465	12.7114	94.5445	2.64982	68.5691	15.6538	91.5285	4.4665	68.1237	11.3367	88.5787	-12.8199	66.4062	7.72787	55.0859
24.9	13	146	0.18	21(6%)	DTG/3TC/TDF	N	N	Y	4	2	SP/SP	P	P	617	Y	Pfizer(b)	1657.9	2164.7	PJH24026(1:320)	3.12143	-1.22063	73.5473	71.9156	13.8184	15.3846	77.5485	75.4954	19.3293	27.7927	20.6371	23.3468	9.58904	16.9844	22.0203	30.6858	52.9733	55.1446	22.3808	30.2589	78.2689	75.619	11.9107	20.8981	21.1506	20.2417	6.46666	16.2383	18.2299	16.4076
29.37	1	155	0.05	N/A	TDF/FTC/EFV	N	N	Y	4	3	Az	P,P	P	540	Y	Pfizer(b)	8106.2	59537.7	PJH24019(1:320)	9.97335	56.9376	56.418	92.0497	27.806	77.4394	70.8917	97.4453	35.4181	73.4874	34.072	80.7479	38.6723	81.4542	58.1848	91.2197	71.4675	94.2171	52.6294	91.8467	53.0387	91.7127	40.6375	84.8731	59.9831	86.4636	28.7785	87.0793	37.4505	80.5152
20.9	5	158	0.11	31(3%)	DTG/3TC	DTG/3TC/TDF	N	Y	3	0	SV	AZ	AZ	783	N	Pfizer(b)	173.4	20759.1	PJH24094(1:320)	-20.9001	20.1196	-58.4549	59.795	-24.1687	80.9926	-34.7965	75.6872	-49.9553	60.143	-5.3479	86.7165	-35.3553	73.4835	-21.6657	86.4299	-54.9359	71.9058	-22.7189	92.4671	-63.3016	55.9365	-28.1088	83.1606	-52.4169	61.9335	-33.7033	84.8131	-28.6634	71.6363
20.25	1	162	11%%	21	DTG/FTC/TAF		N	Y	3	1	SP	SP	P	580	Y	Pfizer(b)	227.4	6711.7	PJH24046(1:320)	7.73696	5.09009	-6.10003	52.0102	4.11732	54.9876	1.94056	65.5657	6.29957	32.9759	8.241	52.5014	-0.105374	38.2149	4.80744	53.9014	0.272777	58.9621	8.23481	59.3648	-4.78821	50.1587	4.03703	48.2729	0.930626	24.9245	-9.79453	49.0654	7.26552	39.3872
24.77	9	171	0.1	22	DTG/AZT/3TC	TDF/3TC/EFV, AZT/3TC/ LPV/r	Y	Y	3	1	SP	SP	P	706	N	Pfizer(b)	0.1	7953.1	PJH24033(1:320)	2.74077	4.75795	2.71755	35.5538	1.97406	18.3127	-0.36846	50.9482	2.22071	18.1412	9.8338	35.8252	-4.53109	42.6343	3.37303	56.5622	-1.90944	42.5887	4.89197	59.4002	1.10497	31.4286	6.56614	41.1917	3.7225	42.0947	2.05471	31.3084	9.18098	33.2815
22.58	10	172	0.07	166(10%)	DTG/3TC/TDF	TDF/FTC/EFV	N	N	3	1	Az	Az	M	648	Y	Pfizer(b)	8274.2	15174.3	PJH24047(1:320)	16.3019	25.0187	54.9003	66.7915	72.0248	87.9901	70.5723	74.5579	48.5611	69.6157	69.3906	85.0489	53.8462	73.3102	77.3103	88.8911	71.8494	73.4864	77.0077	90.6635	53.2228	66.0317	62.2065	82.3834	59.3909	71.6012	67.1625	84.4626	63.8045	79.1297
20.08	2	179	0.1	106(9%)	DTG/3TC/TDF	N	Y	Y	4	1	Sv/Sv	Az	M	867	Y	Pfizer(b)	50.5	8764.3	PJH24013(1:320)	3.50209	31.338	26.8575	96.8199	58.4884	97.5183	52.1493	99.214	35.6447	95.8078	60.2493	97.5069	43.3087	95.5743	64.9222	97.4789	53.1915	98.4724	68.3653	98.2063	29.0055	96.8692	52.3764	98.2821	41.709	95.6007	60.6706	98.7394	50.2642	94.8481
24.61	22	179	0.12	17(3%)	AZT/3TC/EFV	ABC/3TC/EFV	N	Y	2	2	P	P		684	N	Pfizer(b)	7136	55028.4	PJH24029(1:320)	5.31024	8.8267	-5.5941	29.2471	2.53807	59.0074	0.884304	48.7535	-1.51824	21.7158	11.7729	72.2254	0.421496	56.6724	2.37329	74.5892	-7.14675	46.3167	2.24215	83.5196	-5.15654	29.9048	-1.59382	61.2263	3.38409	36.002	-4.7523	68.8084	0	61.8117
22.79	1	183	0.13	6(2%)	DTG/3TC/TDF	N	N	Y	3	1	Az	Az	M(b)	160	N	Pfizer(b)	102.3	12929.1	PJH23051 (1:320)	8.33808	1.31329	1.7134	64.4406	1.36333	70.4456	0.43036	79.8575	-3.32654	54.3395	7.36253	81.5789	4.87646	69.863	2.94	76.8321	-1.79252	81.3966	5.0566	88.2593	2.86156	64.3646	5.9877	77.2857	-0.106045	58.6294	-7.72928	84.18	5.06608	63.2761
21.5	4	192	0.16	17(3%)	BIC/FTC/TAF	DTG/FTC/TDF	N	N	2	0	Az	Az		771	Y	Pfizer(b)	988.9	32873.1	PJH24052(1:320)	10.8298	33.3638	5.17491	87.6823	9.64467	95.8313	12.5031	93.7354	2.78722	92.2252	17.59	95.3997	6.00632	90.2946	17.4128	96.3746	7.25586	95.9738	20.3424	97.2415	3.59116	86.1587	7.37736	95.4231	12.775	94.4612	-2.0421	96.2617	15.1915	92.3401
24.8	2	194	0.08	141(6%)	DTG/3TC/TDF	N	N	N	3	1	Az	Az	M	728	Y	Pfizer(b)	1976.4	10114.8	PJH24024(1:320)	6.64256	8.90974	14.137	81.1786	16.018	71.464	32.7929	88.4722	14.9105	56.5684	17.6593	65.2674	16.7545	52.1664	27.1929	73.8908	22.1495	76.1408	23.033	72.627	16.1142	81.4603	19.0685	58.1606	17.7665	59.3152	16.1729	64.2523	18.7583	53.5968
30.8	22	195	0.08	N/A	TDF/FTC/EFV	NVP/d4T/3TC	N	N	4	2	Az/Az	P	P	424	N	Pfizer(b)	8065.6	35809.4	PJH24042(1:320)	2.83593	8.70215	46.0104	88.2736	46.5313	84.4169	67.2316	92.9683	26.014	75.8713	49.446	82.5187	19.5996	72.7903	59.315	91.7515	51.8822	89.0248	63.351	92.7147	44.0147	87.3016	31.046	83.981	23.0118	72.1047	38.3588	87.1495	42.4042	82.349
28	4	200	0.127	68(7.2%)	DTG/FTC/TAF	BIC/TAF/FTC	N	N	4	2	Az	Az	M/M	568	N	Pfizer(b)	16371.4	85437.5	PJH24096(1:320)	16.7981	43.2866	51.419	89.2097	70.4218	95.732	65.2674	93.3944	53.3512	89.2761	77.1708	96.5497	66.2045	93.0676	79.3122	96.2749	50.3728	90.6651	85.7123	98.0195	52.6349	90.8571	71.7617	96.4594	52.3162	87.1601	77.1028	98.014	64.6425	92.1736
16.58	2	201	0.1	1	TAF/FTC/DTG	N	N	Y	3	3	P	P	P	633	N	Pfizer(b)	172.9	9539.6	PJH23061(1:320)	3.69242	6.78531	46.6609	81.2084	0.507614	31.4721	65.6104	94.252	6.41287	48.6744	10.5263	33.1025	2.00211	38.4615	9.93654	64.3137	32.5696	82.5423	11.8223	55.0754	55.2486	83.7017	2.36686	42.0214	9.22166	55.3299	-5.63469	33.1274	7.06737	36.5918
18.77	3	220	0.19	23(7%)	TDF/FTC/EFV	N	N	Y	3	1	Az	Az	P	523	Y	Pfizer(b)	229	5966.6	PJH23054(1:320)	0.932623	-0.399695	19.8468	80.3411	9.30626	64.467	33.7755	91.7465	10.1518	58.305	13.0886	57.41	3.68809	41.8335	8.32826	71.79	20.4583	88.9798	7.62332	66.3677	16.3904	77.5322	2.4623	57.0529	5.16074	61.0829	-2.79844	52.8552	4.22721	44.4518
27.44	18	255	19%%	N/A	3TC/LPV/r, DTG	TDF/FTC, LPV/r	Y	Y	3	1	S	Az	P	447	N	M(b)	3504.9	71691.8	PJH23003 (1:320)	3.48821	24.2796	12.3125	87.6319	23.162	98.5686	22.6225	95.7989	9.83359	93.3434	32.3523	98.7565	16.4699	96.6439	39.1042	98.5908	15.4732	96.7706	48.0015	99.2225	14.6336	87.682	20.9985	98.5951	13.2658	94.9831	23.1259	99.0099	22.57	96.7875
20.8	3	264	0.187	80(12%)	DTG/3TC/TDF	BIC/TAF/FTC	N	N	2	1	Az	P		776	Y	Pfizer(b)	272.8	30142.7	PJH24048(1:320)	9.11686	52.7526	1.27204	90.7371	-0.789622	97.6179	5.57603	93.7567	5.73306	94.6381	12.3269	98.5049	3.89884	97.4003	9.02373	97.8713	4.63721	96.779	7.94945	99.0098	-3.31492	87.873	4.37106	98.9637	6.17597	95.1662	9.11383	98.9486	10.1057	95.5595
27	8	297	0.17	4	DTG/3TC/TDF	TDF/FTC/EFV	N	Y	3	1	SP	SP	P	588	Y	M(b)	8422.4	104197	PJH23018 (1:320)	2.4189	32.1286	29.7508	94.743	61.8269	98.4322	47.0527	98.6698	37.6103	97.2166	66.5424	98.5089	53.9012	97.9194	71.0257	98.5633	58.3063	98.5886	78.5157	99.2956	32.6631	94.5347	62.2561	99.305	53.1283	97.1368	62.5551	99.0388	56.6079	97.2687
26.68	6	322	0.16	N/A	DTG/3TC/TDF	LPV/r,AZT,3TC	Y	N	4	2	SV/Az	P	M	586	Y	Pfizer(b)	25192.1	210546	PJH24002(1:320)	18.3758	60.8901	72.6054	98.8175	85.5087	98.9082	81.3978	99.6591	63.7176	98.6595	91.7194	99.3099	84.922	98.6135	91.1528	99.0687	79.5407	99.2842	95.3317	99.4695	69.9683	99.3651	90.5009	99.4819	73.9174	98.1873	95.2103	99.1822	83.1816	97.9463
16.02	6	361	0.17	169	AZT/3TC/DTG	ATV/RTV/AZT/3TC	Y	Y	3	1	Az	Az	P	565	N	M(b)	13719.8	46895.2	PJH23001 (1:320)	3.04702	21.1361	66.0804	87.5949	63.3702	93.2336	81.1076	95.4424	48.1997	85.9607	63.3575	92.9534	46.675	83.3437	70.8858	94.1117	69.5872	93.822	73.8549	95.8207	64.5739	87.3956	61.9669	90.1907	52.3396	85.8177	70.0849	92.0085	57.084	87.9736
22.98	20	365	0.21	48(4%)	DTG/3TC	3TC/d4T/EFV	N	Y	3	0	SP	SP	Az	573	N	M(b)	6652.3	26813	PJH23010 (1:320)	3.24004	13.4703	44.825	75.0417	52.5699	86.8575	58.8797	87.4475	37.5492	72.1029	52.3731	83.171	32.3804	72.6538	60.4429	88.8274	56.8099	89.1603	61.3413	90.4021	42.4684	74.8866	43.9538	82.6894	49.59	77.1828	46.1103	84.2645	47.7759	79.0774
21.42	20	372	0.19	78(5%)	DTG/3TC/TDF	TDF/FTC/EFV	N	N	3	1	Az	Az	p	355	Y	Pfizer(b)	1054	15167.8	PJH23023 (1:320)	5.29311	8.93569	3.15421	46.1449	17.0075	87.0484	10.6677	64.6974	10.1154	65.6483	17.8006	84.9953	8.58257	74.2523	19.4359	89.4639	13.2816	80.8327	22.7421	90.3899	4.82083	47.2029	15.8514	85.9129	12.6193	73.1707	5.84702	88.1458	14.5374	80.3524
25.58	18	375	0.17	193(2%)	DTG/ABC/3TC	TDF/3TC/EFV	N	N	4	2	Az/Az	P	P	435	Y	Pfizer(b)	6202.4	26201.2	PJH23064(1:320)	6.83289	20.4892	33.5068	81.353	46.0801	88.3813	53.6723	89.3392	36.5511	87.3102	57.2022	91.8283	41.2013	87.3551	57.7502	90.6981	55.4828	93.3988	66.6531	94.6188	31.9521	75.5985	49.3224	93.033	45.1777	89.4247	51.2164	92.1845	43.5931	83.1572
23.63	20	386	0.24	129(6%)	TDF/FTC/EFV	N	N	Y	3	1	SP	SP	p	583	Y	Pfizer(b)	582.3	15920.6	PJH23025 (1:320)	5.52077	26.3517	4.43925	76.2461	7.56646	83.0607	4.72092	89.3584	3.80177	78.8866	10.1118	81.7335	3.44603	74.5124	14.1945	89.0382	0.832745	89.9506	14.4151	87.673	0.953854	76.4888	9.22213	85.1377	6.94592	84.8356	0.520625	92.9916	15.4626	76.4758
22.91	25	403	0.17	4	DTG/3TC	TDF/FTC/EFV	Y	N	3	1	Az	Az	M	586	Y	Pfizer(b)	1750.6	8512.4	PJH23024 (1:320)	4.86625	-12.2083	38.4735	40.7321	21.0293	37.9346	52.6343	62.7021	14.3924	17.0401	23.8583	32.5256	12.6788	8.06242	34.3621	52.6407	43.9097	59.6895	27.5975	46.4906	37.9221	42.6656	18.8452	27.1585	23.1177	22.7996	3.64437	51.3817	24.3612	33.6564
25.6	13	404	0.2	27(3%)	DTG/3TC/TDF	LPV/r+TDF+FTC , 3TC/d4T/EFV	Y	Y	3	1	Az	Az	P	512	N	Pfizer(b)	5637.7	18775.2	PJH24050(1:320)	15.5881	32.1598	33.7959	80.6858	32.5437	85.4094	55.5883	90.4965	21.482	72.8329	39.9584	89.3042	31.0854	83.5355	54.7944	91.6184	49.2635	84.5511	50.7542	94.1647	32.5967	80.8254	34.5295	88.6874	36.5482	78.7513	36.7831	90.4206	37.5165	81.905
27.12	21	406	0.19	98	DTG/3TC/TDF	TDF/FTC/EFV	N	Y	3	1	Az	Az	P	670	Y	Pfizer(b)	4361.1	69264.9	PJH24011(1:320)	2.07461	42.7103	14.2816	91.5438	35.3638	96.6159	28.0275	97.3471	20.4623	88.6698	38.5042	96.9529	32.1391	95.3635	41.0589	97.0442	38.0251	96.7267	50.958	97.9617	16.3904	91.3444	43.8824	98.2821	23.2657	92.0474	36.594	98.2352	31.4399	93.9234
26.7	9	408	0.16	219(8%)	DTG/3TC/TDF	TDF/FTC/FFV	N	N	2	0	Az	Az		669	Y	M(b)	1053	23898.8	PJH23006 (1:320)	6.96264	9.66497	8.90576	81.0405	13.5979	83.9948	10.9739	90.5665	8.26021	79.9092	23.399	84.4974	12.9894	69.9814	17.5138	88.5254	7.52598	91.4631	17.1425	89.2358	9.19074	77.3216	15.3287	79.0768	9.55137	78.3888	8.48656	80.3395	10.626	75.7414
23.46	27	413	0.13	17	ABC/3TC/EFV	d4T/3TC/EFV	N	N	3	1	SP	SP	P	617	N	Pfizer(b)	531.8	1839.3	PJH24034(1:320)	4.88199	1.27045	-2.63082	17.57	4.96334	10.3722	2.7266	25.016	7.20598	5.00447	10.5263	20.8741	-3.05585	12.825	3.89464	27.127	-0.600109	20.6681	4.28047	27.854	-0.184162	10.1587	-2.02329	12.5648	1.69205	12.1853	2.05471	21.3201	5.81242	16.4076
29.06	8	417	0.18	22(3.2%)	TDF/FTC/EFV	N	N	Y	3	1	SP	SP	P	913	Y	M(b)	7417.3	27033.6	PJH23008 (1:320)	5.22542	16.1175	27.7911	78.3744	46.5517	86.4021	45.1305	90.0191	20.3026	58.3661	54.6528	89.7202	37.7253	79.1175	63.7896	91.3186	43.7798	88.1213	66.7598	93.6338	28.909	76.7009	47.2403	88.0582	34.5876	79.0159	62.3055	92.5389	50.7825	85.173
25.67	16	426	0.19	N/A	DTG/3TC/TDF	AZT/3TC/DTG, AZT/3TC/LPV/r	Y	N	3	1	Az	Az	P	576	Y	M(b)	4219.6	64699.2	PJH23016 (1:320)	2.78884	16.6192	12.9673	90.3427	29.1752	97.0007	22.5091	96.6875	7.12831	88.0516	31.1743	95.8993	15.2146	93.6281	40.0293	97.0999	30.9245	97.7982	47.1698	97.761	12.8641	90.1005	25.2072	97.8081	18.5578	88.5472	15.5787	97.7173	23.0837	93.348
27.69	17	437	0.25	67	DTG/3TC	TDF/3TC/EFV	N	Y	3	1	SV	Az	M	688	N	Pfizer(b)	598.5	30665.1	PJH23052(1:320)	-2.20784	26.6749	-5.08818	78.7511	2.31246	82.4027	0.810612	92.6062	0.521187	66.2361	7.27147	92.1053	0.632244	85.9852	0.199948	91.4805	1.14566	88.5434	9.13168	96.0864	-5.70902	78.0847	-1.06891	90.6471	-4.14552	80.2876	-3.99597	94.8947	1.38705	83.2232
29.38	13	439	0.18	13(3%)	DTG/FTC/TAF	TDF/3TC/EFV	N	N	4	1	sv/sv	Az	P	737	N	Pfizer(b)	1882.2	87049.4	PJH24043(1:320)	5.92882	37.2249	5.53628	94.3339	8.57304	98.7097	13.8787	96.8464	5.73306	97.8552	25.0693	99.1949	6.32244	98.6135	22.0203	98.9689	10.7474	98.0913	25.8459	99.5049	2.02578	94.3492	8.37946	99.3955	8.12183	96.3746	12.5173	99.1822	17.041	98.3348
29.88	7	441	0.28	N/A	DTG/3TC/TDF	AZT/3TC/EFV	N	N	3	2	Az	M	M	406	N	M(b)	7885.8	132198	PJH23012 (1:320)	7.01779	47.7182	35.4194	97.6671	45.4782	99.0891	48.5933	99.4144	34.2814	98.4266	58.9637	99.2539	44.4375	98.6327	55.9134	98.9935	52.4572	98.989	68.6551	99.4168	35.1635	97.8993	55.3939	99.5484	47.5157	98.0704	52.8642	99.3635	42.5041	98.1466
21	26	450	0.25	N/A	DTG/3TC	TDF/FTC/NVP	N	N	3	1	Az	Az	P	601	N	Pfizer(b)	1301.1	20744.3	PJH23032 (1:320)	9.61867	4.35858	13.3567	59.3813	16.5985	93.7958	11.8153	78.138	3.86965	79.6057	19.9441	92.5208	14.2393	82.9294	25.4756	94.0885	14.8624	88.3252	32.1258	95.1488	10.0799	58.011	12.6971	89.9313	11.7709	86.802	12.2147	94.2645	22.8194	89.1678
27.25	17	450	0.24	95(10%)	DTG/3TC	TDF/FTC/EFV	N	Y	3	1	Az	Az	P	593	N	Pfizer(b)	7125	39887.6	PJH23031 (1:320)	9.13489	28.7991	35.7477	86.215	48.8412	92.4335	46.9092	94.9139	20.8418	74.0665	52.7959	92.0783	31.3394	86.9311	64.6668	94.9448	48.5956	93.1687	74.1887	96.5535	33.3333	85.8726	38.8933	93.344	36.3733	81.3892	32.7193	93.7525	49.2952	89.2511
21.3	11	465	0.31	352(22%)	DTG/3TC/TDF	TDF/3TC/EFV	N	N	3	1	Az	Az	p	670	y	Pfizer(b)	3447.8	20227.8	PJH23062(1:320)	8.7362	31.1001	1.9948	53.3102	41.568	85.8996	15.4016	74.8219	14.2307	52.7532	45.7756	85.0416	22.2339	71.9705	46.101	87.7423	29.2962	82.0513	54.0155	90.3384	4.32781	50.0921	29.519	82.7257	20.0508	66.8359	41.3211	86.1339	32.4306	76.6182
21.9	31	490	0.28	29(3%)	DTG/3TC/TDF	3TC,EFV,LPV/r, TDF/3TC/EFV	Y	N	3	1	Az	Az	P	641	Y	Pfizer(b)	5902.4	310480	PJH24008(1:320)	2.9311	20.8222	34.2295	75.7878	66.1591	92.555	58.143	90.2235	41.4231	80.9653	74.3767	93.7673	58.0611	87.7766	74.4415	94.0016	61.8658	91.8167	84.9164	96.2495	34.7145	73.6648	69.8893	94.3692	52.5381	86.1252	77.1839	96.2183	59.0489	86.3937
21.88	9	490	0.25	6(1%)	DTG/3TC/TDF	LPV/r+TDF+FTC , TDF/FTC/EFV	N	N	3	1	SV	Az	P	747	N	Pfizer(b)	12166.1	30573.6	PJH24041(1:320)	11.7339	88.9978	14.8598	98.8668	41.1168	99.0074	26.2589	99.5738	15.9302	98.7489	61.7729	99.3099	46.8915	98.7868	58.011	99.2018	22.3131	99.2246	67.4684	99.5049	9.57643	99.2381	53.9989	99.4819	21.912	97.8852	63.9481	99.1822	48.4808	98.4458
23.81	10	492	0.2	24(6%)	DTG/3TC	TDF/3TC/EFV	N	Y	3	1	Az	AZ	P	574	N	Pfizer(b)	2386.5	22379.9	PJH23053(1:320)	5.83365	13.5421	16.4498	78.6788	21.9402	82.8539	30.14	91.3043	16.1568	70.5416	24.0305	85.8033	12.118	75.4478	30.6268	88.4813	28.6961	90.2346	32.5724	91.4391	13.8122	77.8085	18.6868	84.2527	20.8122	77.0728	17.3705	85.8818	18.0978	76.8824
26.2	14	506	0.21	N/A	DTG/3TC	TDF/3TC/EFV	N	N	4	2	Az/Az	P	M(b)	231	Y	Pfizer(b)	4178.6	20715.4	PJH24045(1:320)	9.97335	16.8812	19.63	74.3299	33.6717	82.7295	40.7517	85.5316	14.344	60.143	37.3961	82.2887	19.3888	67.2444	49.7522	88.6583	28.6416	72.9794	53.1186	90.2391	25.2302	72.5714	27.6579	76.5976	25.3807	67.6737	34.388	83.528	38.5073	77.3535
27.41	2	508	0.29	300(15%)	DTG/3TC/TDF	N	N	N	4	1	SV/SV	Az	P	428	N	Pfizer(b)	8480.2	38420.5	PJH23063(1:320)	6.59498	25.0095	46.2995	71.6681	64.5234	94.8111	69.0494	88.8479	40.63	81.5318	72.1607	95.1524	54.6891	90.3056	75.7455	94.0016	63.8843	92.2531	81.9405	96.331	48.7109	72.5599	63.5904	95.1327	53.1303	82.5719	72.961	97.8571	65.3236	89.8943
24.64	6	533	0.21	N/A	DTG/3TC/TDF	TDF/3TC/EFV	Y	N	3	1	Az	Az	M	693	Y	Pfizer(b)	1905.2	20663.2	PJH24017(1:320)	8.26037	24.153	11.1015	69.1385	23.6887	79.3006	18.251	85.9985	11.8513	56.7188	29.4321	83.7258	19.9157	74.921	27.106	86.7861	17.5668	84.2881	31.3494	90.3791	9.02394	67.2192	19.832	84.3482	12.6904	74.1117	24.1145	89.7895	23.9102	75.1651
30.27	18	552	0.31	240(8%)	DTG/3TC/TDF	TDF/FTC/EFV	N	Y	4	2	Az/Az	Md	M	584	Y	Pfizer(b)	894.1	34703	PJH23067(1:320)	1.69395	44.1378	-1.76352	75.8601	7.0502	93.683	11.4223	90.0516	-0.0453206	83.1181	20.0831	94.8753	8.9568	89.2518	14.0659	94.784	5.18276	94.4354	24.6637	96.9018	2.30203	75.6906	10.3837	94.3692	7.78342	89.6785	0.415984	97.3528	11.4927	91.5456
30.97	11	570	0.19	69(9%)	DTG/3TC/TDF	TDF/FTC/FFV	N	N	3	1	Az	Az	P	539	Y	M(b)	684.1	47912.3	PJH23014 (1:320)	11.0437	47.2218	11.2757	92.2977	14.704	98.1783	12.5016	97.1738	12.9803	92.1331	22.1969	98.0933	12.1815	96.0224	18.7217	98.0121	9.01432	97.3603	20.3985	98.4935	14.2516	91.3106	18.866	98.7456	15.0989	94.5007	29.2079	99.0806	22.4876	95.3048
25.85	10	599	0.26	190(10%)	TDF/FTC/EFV	N	N	N	4	1	sv/sv	Az	p	595	Y	Pfizer(b)	5033.5	46480.3	PJH23056(1:320)	0.0761325	14.0179	20.6418	87.0627	43.0344	94.5854	42.8887	95.5539	17.4031	77.5663	48.892	95.7064	35.9326	93.2561	57.0547	95.4794	45.2264	95.0355	67.3869	97.8801	21.4549	86.5562	43.0235	96.2779	24.5347	81.8951	57.7713	97.9831	44.9802	92.6024
31	15	615	0.25	32(2%)	DTG/3TC/TDF	TDF/3TC/EFV	Y	Y	4	1	Sv/Sv	Az	P	695	Y	Pfizer(b)	2842.9	49635	PJH24010(1:320)	1.78911	32.2421	6.18676	85.1113	23.6323	95.8263	16.8755	94.8416	6.86608	75.5269	34.7645	97.1607	16.7545	94.3098	34.7996	96.1749	13.4752	93.126	40.0734	98.2063	4.23573	83.4254	23.4587	97.3277	8.29103	84.4332	23.5472	98.6134	22.7873	93.2629
20.41	6	623	0.41	623	DTG/3TC/TDF	TDF/FTC/RAL	N	N	3	2	Az	P	P	598	Y	Pfizer(b)	8005	18783.7	PJH23059(1:320)	28.4355	13.8276	90.821	66.8979	94.1906	78.1162	96.7821	85.0651	79.6057	54.2262	95.4986	84.4183	93.2561	77.8714	95.7402	85.3082	94.5445	82.1604	97.2279	89.4823	90.0552	66.2983	96.946	88.0702	85.7868	68.1895	98.3613	89.2853	91.4135	73.646
26.83	8	673	0.18	59(5%)	DTG/3TC/TDF	TDF/3TC/EFV	N	Y	3	1	Az	Az	P	698	Y	Pfizer(b)	1799.8	51144.5	PJH23068(1:320)	2.50285	34.8116	5.89766	87.8578	17.9921	92.555	17.9071	96.5119	7.31928	86.6304	25.6233	92.867	14.8577	88.1981	25.9324	94.9578	11.8931	95.5265	24.7044	96.4126	5.61694	87.6611	17.8278	93.4625	10.9983	91.709	15.3536	95.588	17.041	89.0357
29.57	6	697	0.27	N/A	Biktegravir/ emtricitabine/ tenoflovir	TDF/FTC/EFV	N	N	3	1	Az	Az	P	599	N	M(b)	23097.2	53468.4	PJH23002 (1:320)	14.1321	40.9624	67.7467	93.4086	73.2271	94.5348	84.3666	97.9376	51.8306	86.4448	73.4715	94.2798	65.693	91.0503	84.8515	95.9738	75.8776	95.6473	86.0527	97.1328	68.1069	93.6978	73.2313	95.5344	64.4959	89.6768	81.9661	97.3833	71.0049	91.7628
25.43	10	723	26%%	N/A	DTG/3TC/TDF	TDF/FTC, LPV/r	Y	N	4	1	SV/SV	Az	P	651	Y	Pfizer(b)	16597.7	50319.2	PJH24003(1:320)	14.7222	18.9189	68.2696	84.5331	62.8784	89.3401	79.267	94.3257	50.849	83.5713	79.701	98.1302	66.8111	92.8346	78.9131	92.2194	69.2812	93.0169	86.7732	98.6139	65.7143	83.5175	70.8117	96.6597	60.0201	87.4788	78.1542	93.193	61.2567	84.9406
23.98	19	728	0.32	575(26%)	DTG/3TC/TDF	TDF/FTC/RVP	N	N	3	1	Az	Az	P	585	Y	Pfizer(b)	1589.8	19668.9	PJH23026 (1:320)	8.0535	20.0341	11.9938	81.1526	18.3367	89.0593	19.3271	91.5232	9.43652	70.6721	20.0839	86.8593	15.2146	77.8934	25.8215	91.486	21.2985	90.4587	24.9811	92.0252	12.5548	79.6855	15.1029	85.7792	17.2322	81.7603	12.9355	90.028	21.8502	85.7269
16.55	29	757	0.39	491(54%)	DTG/3TC/TDF	TDF/FTC/EFV	N	N	3	0	SV	Az	Az	570	N	M(b)	16190.9	48076.3	PJH23019 (1:320)	13.2043	25.2419	67.134	96.1838	60.5999	97.0688	81.4554	98.9958	34.6911	89.4094	59.739	97.3905	48.6346	93.6281	75.602	96.488	74.2555	97.5159	74.239	98.0881	65.7644	96.3908	60.0107	97.5408	55.8855	88.3351	55.7469	97.1566	57.7093	93.5242
22.63	18	772	0.32	544 (24%)	DTG/RPV	AZT/3TC/EFV, ATV/r+3TC+EFV	N	Y	4	1	SV/SV	Az	P	411	Y	M(b)	41922.6	72331.4	PJH23011 (1:320)	11.7055	27.1474	88.7058	95.5193	91.7372	96.8445	95.5188	98.5487	81.8457	92.9803	91.544	96.0207	76.7557	90.0559	93.7091	97.1314	87.3912	95.7035	95.3347	97.8131	87.3956	95.5121	83.4922	93.6779	86.1071	93.8254	92.2207	96.7468	87.6442	94.6458
28.33	18	773	0.28	N/A	DTG/3TC/TDF	TDF/FTC/AZT/LPVr	N	Y	3	1	Az	Az	P	681	Y	Pfizer(b)	2798.9	21749.6	PJH23066(1:320)	2.02703	20.4892	29.3871	64.0069	41.2296	73.9425	48.0226	83.2474	19.1027	51.9601	50.277	77.2161	26.8704	62.4868	53.4904	82.3959	39.6618	77.6323	61.7611	87.6478	31.768	66.6667	33.8137	74.8044	28.3418	64.044	44.5985	76.8057	42.2721	70.5416
30.4	21	809	0.29	174(13%)	DTG/3TC/TDF	TDF/FTC/EFV	N	N	3	1	Az	Az	P	590	Y	Pfizer(b)	4592	44340.1	PJH23020 (1:320)	6.11838	29.3682	28.6215	86.7601	36.3327	93.4219	38.7324	94.9139	18.2621	77.461	37.4651	94.8276	29.974	91.1573	47.479	94.8384	41.0021	94.2978	49.3836	97.0818	25.4447	86.5945	36.7549	96.2577	27.4655	86.0021	34.0008	96.636	34.3172	88.6344
24.9	16	810	0.32	271(11%)	DTG/3TC/TDF	TDF/3TC/EFV	N	N	4	2	Az/Az	P	P	420	Y	Pfizer(b)	14276.7	40065.3	PJH24027(1:320)	8.92653	37.308	74.5591	96.1569	78.4546	98.1141	89.2901	98.6363	59.8912	96.336	79.4321	98.8499	66.7018	96.9671	84.6127	98.0044	82.3241	97.3158	85.5279	99.222	73.2965	96.0635	77.7629	98.8342	74.2809	96.576	83.2346	98.9486	74.7688	96.2256
25.72	19	825	0.3	N/A	DTG/3TC/TDF	AZT/3TC/NVP	N	N	3	1	AZ	Az	P	714	Y	Pfizer(b)	2561.1	52315	PJH24009(1:320)	-3.44499	30.434	17.534	94.6516	27.3548	97.7439	30.8769	98.2805	11.1715	94.5615	30.7479	98.338	12.118	96.628	31.5831	98.0005	21.5494	97.3813	33.7138	98.7362	20.1657	95.2118	24.2699	98.7593	22.5042	95.2623	24.2405	98.8655	28.2695	96.3012
23.46	21	848	0.28	51(2.5%)	DTG/3TC	ABC/3TC/EFV	N	Y	4	2	Az/Az	p	P	565	N	Pfizer(b)	27590.4	136772	PJH24014(1:320)	36.477	61.7434	77.5947	96.8199	65.2566	98.5336	90.9113	99.214	48.7877	97.9606	70.3601	99.0305	65.4373	98.314	83.9172	98.9568	84.5063	98.9089	83.0004	99.4293	75.9669	97.6059	71.9412	99.5228	71.5736	97.2927	79.2638	98.9916	68.8243	97.8864
27.74	27	856	0.31	124(6%)	DTG/FTC/TAF	3TC/d4T/EFV	N	N	3	1	SP	SP	P	617	N	Pfizer(b)	7062	244153	PJH24036(1:320)	6.35706	34.4432	2.13935	95.812	74.3937	99.0074	14.9595	97.5282	31.3392	98.9276	79.4321	99.3099	64.1728	98.9601	76.0497	99.2018	14.8936	99.3737	82.8781	99.5049	8.47145	95.3016	76.3314	99.5682	36.2098	98.5901	84.6212	99.2991	67.3712	98.4458
20.3	17	865	0.28	N/A	3TC/DTG	TDF/3TC/EFV	N	N	4	2	Az/Az	P	M	231	N	Pfizer(b)	6081.2	14915.2	PJH24032(1:320)	4.35858	16.9642	32.0613	65.609	40.0451	75.5831	52.6161	78.7343	20.2357	53.5299	47.2299	81.5986	31.9283	74.1768	55.316	86.3633	48.1178	74.6496	57.9291	89.8147	30.7551	62.0317	43.4529	81.0017	35.7022	64.7533	40.0605	82.7687	38.5733	72.2469
23.63	13	873	0.37	650(26%)	TDF/FTC/RPV	TDF/3TC/EFV	N	N	3	1	SP	SP	P	685	Y	Pfizer(b)	1941.2	16470.7	PJH23057(1:320)	2.74077	16.8253	18.0399	74.27	25.6627	76.1421	35.9862	89.3147	15.1371	64.8765	29.1551	78.6704	15.7007	70.1791	39.2332	82.7436	34.97	87.8887	36.7305	84.6718	20.442	69.2449	17.637	79.5763	22.8426	75.6345	27.0137	76.3015	25.2312	66.1823
29.48	18	894	0.41	26(5%)	DTG/3TC	3TC/EFV	N	Y	4	2	Az/Az	P	P	383	N	Pfizer(b)	27212.5	31531.8	PJH24004(1:320)	10.5289	15.7309	84.4304	80.9193	87.0968	84.4332	90.5817	92.2869	76.6756	71.448	83.8988	81.6482	69.844	66.491	92.7493	90.3503	83.3582	86.6339	92.8561	91.6837	83.5556	80.2026	76.3385	75.8065	85.4985	82.5719	82.1262	78.0663	84.6803	81.8362
29.05	9	897	0.35	447	TDF/FTC/EFV	N	N	N	3	2	Az	M	M	406	N	M(b)	2673	65688.8	PJH23007 (1:320)	3.68124	25.9617	12.905	88.2985	21.9258	94.9252	18.7906	94.6022	14.1906	81.6641	27.1295	96.2694	17.34	93.0392	32.763	96.3261	20.4999	93.822	37.213	97.886	13.6787	87.9685	23.432	96.0361	17.8003	87.0719	15.8416	98.4441	22.1582	93.9044
22.4	13	1158	0.39	847(34%)	TDF/FTC/EFV	N	N	N	3	1	Az	AZ	M	560	N	M(b)	506.6	31730.1	PJH23009 (1:320)	7.40383	12.2846	7.68376	76.4488	6.76643	94.5999	2.17696	89.739	11.407	84.7504	17.5959	96.6839	12.3679	92.0447	14.3432	95.8732	3.14518	92.1651	15.4173	98.2019	6.61256	77.1783	10.9634	95.9358	9.40666	84.1775	7.14286	97.5955	14.0033	89.374
